# Supplementary material for: Demographic Control Measure Implications of Tuberculosis Infection for Migrant Workers across Taiwan Regions
Source: Int J Environ Res Public Health. 2022 Aug 11;19(16):9899. doi: 10.3390/ijerph19169899 (PMC9408672; doi:10.3390/ijerph19169899)
Supplement: Supplementary file 1 [file ijerph-19-09899-s001.zip]

Archive with 1 entries (1 files):
- ijerph-1812133-supplementary.pdf
